# Supplementary material for: Application of a Blood–Brain Barrier Organ-on-a-Chip Model for Assessment of Countermeasure Efficiency Against Eastern Equine Encephalitis Virus
Source: Viruses. 2026 May 9;18(5):548. doi: 10.3390/v18050548 (PMC13211456; doi:10.3390/v18050548)
Supplement: Supplementary file 1 [file viruses-18-00548-s001.zip]

Archive with 2 entries (1 files):
- viruses-4199962-supplementary/
- viruses-4199962-supplementary/viruses-4199962-supplementary.pdf
